# Supplementary material for: Handling uncertainty in cost-effectiveness analysis in dental medicine: a systematic review with a focus on affordability and risk-aversion
Source: Cost Eff Resour Alloc. 2025 Jun 19;23:32. doi: 10.1186/s12962-025-00641-9 (PMC12180185; doi:10.1186/s12962-025-00641-9)
Supplement: Supplementary file 3 — Supplementary Material 3 [file 12962_2025_641_MOESM3_ESM.xlsx]

## Sheet: TableS2
First Author	Year	Reference	Country	Intervention	Comparator	Model/Study Type	Perspective	Outcome	Time Horizon	Discount Rate	Sensitivity Analyses (Type)	Currency / Year	Cost-Effectiveness Results / Conclusions
Ahn et al. 2022	2022	46	South Korea	Early Dental Visit (EDV) before 24 months of age	No Early Dental Visit (non-EDV)	Retrospective cohort study	Public payer perspective (direct costs only from NHI)	Caries prevented (T-Health Index)	Up to 60 months (5 years) retrospective follow-up from time of examination	Not reported	Subgroup analysis	2010 USD	ICER ranged approx. 1.6 to 42.7 USD per T-Health index unit, with higher cost-effectiveness in most deprived regions; incremental cost savings (~5 USD less in EDV group), improved T-Health scores
Anopa et al. 2022	2022	47	UK	Fluoride varnish (FV) application twice yearly in nursery schools, plus all usual Childsmile components (Treatment As Usual - TAU)	TAU only (all other Childsmile components except FV in nursery)	Randomized Controlled Trial (RCT) with within-trial economic evaluation	National Health Service (NHS) / Public sector	Quality-Adjusted Life Years (QALYs) via CHU9D	2 years (24 months)	0.015	One-way sensitivity analyses, probabilistic sensitivity analysis	2016-2017 / GBP	FV dominated TAU (higher cost, slightly worse QALYs). ICER dominated. Probability of cost-effectiveness ~11% at £20,000/QALY threshold. Incremental cost £68.37; ΔQALY -0.0044 (non-significant).
Björksved et al. 2021	2021	48	Sweden	Surgical exposure and subsequent orthodontic treatment of palatally displaced canines	Closed surgical exposure of palatally displaced canines (PDCs)	Multicentre, randomized controlled trial, Cost-minimization analysis	Healthcare perspective and societal perspective (including indirect costs like caregiver work absences and transport)	Treatment success defined as PDC aligned in dental arch; costs associated with surgery and orthodontic treatmen	2 years	0.03	Probabilistic sensitivity analysis using (Monte Carlo simulation)	2020 / Euro	No significant difference in costs between open and closed surgical exposure from both healthcare and societal perspectives; open exposure was cost-minimizing in ~59% iterations in
Boachie et al., 2023	2023	49	South Africa	APF-Gel, ART, fissure sealants, sugar reduction, tooth brushing	Doing nothing	Markov model	Societal	Caries prevented (DMFT averted)	10 years	0.05	Probabilistic sensitivity analysis (Monte Carlo simulations)	2022 / ZAR	ART most cost-effective, ICERs: ART (ZAR313/DMFT averted), fissure sealant (ZAR446), APF-Gel (ZAR1286). NMB highest for ART
Brochado Martins et al., 2023	2023	50	Netherlands	Selective root canal retreatment	Full root canal retreatment	Markov model, Monte-Carlo microsimulation	Private payer's perspective (within Dutch healthcare)	Utility decrement (tooth retention years)	Lifetime	costs discounted at 4%, effectiveness at 1.5%	Probabilistic and univariate sensitivity analyses	2023 / Euro	Selective retreatment dominant (less costly €2137 vs €2495, more effective 19.6 vs 16.5 years). Worst case ICER €33/Year.
Cronin et al., 2021	2021	51	Ireland	Community water fluoridation	No water fluorididation	Probabilistic model with scenario analyses	Health-payer perspective (public payer)	Caries prevented (D3MFT)	Lifetime	0.04	One-way deterministic sensitivity analyses, probabilistic sensitivity analyses	2017 / Euro	Net cost savings per caries prevented ranging from -€502.93 (best-case) to -€46.95 (worst-case)
Da Costa Rosa et al., 2024	2024	53	Brazil	Eight dental restoration interventions	Eight restoration treatments compared to eachother	Decision tree & Markov model	Brazilian public health system	Percentage of restorations remaining successful	1 year & 10 years	0.05	Probabilistic sensitivity analysis (Monte Carlo simulations) and univariate analysis	2022 / USD	Encapsulated GIC was the most cost-effective treatment over both time horizons
Da Silva et al., 2025	2025	54	Brazil	Atraumatic Restorative Treatment (ART) + Chemical-Mechanical Caries Removal Agent (CMCRA)	Conventional ART alone	Monte Carlo microsimulation, Decision trees	Brazilian Unified Health System (SUS)	Utility decrement (pain & clinical time)	1 year	No	Probabilistic sensitivity analysis (Monte Carlo simulation)	2024 / Brazilian Real	Pain outcome: Incremental cost R$0.23, Incremental benefit 47.53%, ICER 0.05 R$/efficiency unit; Time outcome: Incremental cost R$0.24, Incremental benefit 14.19%, ICER 0.25 R$/efficiency unit; Net Monetary Benefit (NMB) reported
Davidson et al., 2022	2022	52	Sweden	FRAMM Guideline – school-based fluoride varnish applications twice a year for 12- to 15-year-olds, including oral health education	Routine dental care (no school-based fluoride varnish program)	Prognostic linear regression and scenario analyses	Health care perspective	Caries prevented (DFSa)	11 years	0.03	Deterministic with scenario analyses	2017 / SEK converted to Euros	FRAMM considered dominant (lower cost, improved outcomes); incremental costs ranged from -€21.1 to -€119.3; caries averted: 0.09 to 0.35 DFSa per participant depending on scenario
Effenberger et al., 2022	2022	55	South Africa	Fluoride varnish (FV) application every 3 months + supervised toothbrushing	Supervised toothbrushing only (control group)	Cluster-randomized trial with cost-effectiveness analysis	Payer's perspective	Caries increment (dmft averted)	2 years	0.045	PSA using bootstrapping	2018 / South African Rand	Fluoride varnish was not cost-effective; no significant preventive benefit and higher cost
Egil & Yaylali, 2021	2021	56	Turkey	Resin-based and glass ionomer-based fissure sealants	No intervention	Markov model	Health care system perspective, Payer’s perspective	Quality-adjusted tooth years (QATYs), caries prevented	10 years	0.03	Sensitivity analyses one-way	2020 / USD	Resin-based fissure sealants are cost-effective in preventing caries in children compared to no treatment.
Fueki et al., 2021	2021	57	Japan	Thermoplastic resin removable partial dentures (TR-RPDs)	Metal clasp-retained removable partial dentures (MC-RPDs)	Randomized cotrolled crossover trial	Patient's perspective	Oral Health-Related Quality of Life (OHRQoL), Patient satisfaction (VAS), Oral appearance (Likert scale)	3 months	No	Subgroup analysis	2013 / USD	ICERs reported: $67 per unit increase in OHIP summary score; $195 per unit increase in patient satisfaction; $1,169 per unit increase in oral appearance rating. Incremental cost: $1,169 (TR-RPD vs MC-RPD); Incremental OHIP improvement: 17.5 points; Incremental satisfaction: 6 points; Incremental appearance: 1 point
Halasa Rappel et al., 2022	2022	58	USA	Pit and fissure sealants in primary molars in childrten age 6	No sealants	Retrosspective cohort study	Societal perspective	Caries incidence	5 years	0.03	One way sensitivity analysis	2021 / USD	Sealants were both less costly and more effective, $25 saved per caries-free year, $742 million over 5 years in the U.S. if sealants adopted widely
Hansson et al., 2024	2024	59	Sweden	Rapid Maxillary Expander (RME) anchored on deciduous teeth	Quad Helix (QH) anchored on permanent first molars	Randomised controlled trial	Healthcare perspective / Societal perspective	Treatment success—defined as normal transverse relation one year after expansion.	witihn one year	No	Deterministic (one-way) sensitivity analysis and bootstrap (PSA)	2023 / Euro	Healthcare: €2,631 per additional success, Societal: €1,325 per additional success
Herdmann et al., 2022	2022	60	UK	Brushing dentures with toothpaste + soaking overnight in water / Brushing dentures + soaking overnight in water and an antimicrobial denture cleanser	Brushing dentures + soaking overnight in water only (no toothpaste or cleanser)	Decision analytic model	Patient's perspective	Denture stomatitis–free days	1 year	No	1-way and multiway sensitivity analyses / scenario analysis	2015 / BP	ICERs ranged from £0.21 to £7.39 per stomatitis-free day,
Janusz et al., 2023	2023	61	USA	Risk-Based Prevention (RBP) / Prevention-for-All (PFA)	Current Practice (CP)	Markov model	Health care perspective and limited societal	QALY	Childhood (age 1–18 years)	0.03	One-way, multi-way sensitivity analyses / scenario analysis	2021-2022 / USD	RBP vs CP: $83,000/QALY / PFA vs RBP: $154,000/QALY (Healthcare perspective)
Jevdjevic et al., 2021	2021	62	Germany	Front-of-Package Food Labeling (FoPFL) for products with added sugar	No food labeling policy (status quo)	Decision analytic microsimulation model	Societal perspective	DALY	10 years	0.03	Deterministic sensitivity analysis / Probabilistic sensitivity analysis	2017 / Euro	FoPFL is cost-saving and health-improving under base case and nearly all sensitivity scenarios.
Kachapila et al., 2021	2021	63	South Africa	Preoperative chlorhexidine mouthwash (0.2%, twice immediately before anesthesia)	No preoperative mouthwash	Decision tree model	Health care perspective	Proportion of patients developing postoperative pneumonia	30 days	No	Deterministic sensitivity analysis / Probabilistic sensitivity analysis	2020 / South African Rand	Preoperative chlorhexidine mouthwash is likely cost-saving and clinically beneficial for reducing postoperative pneumonia in abdominal surgery.
Kanzow et al., 2021	2021	64	Germany	Repair of partially defective composite restorations	Replacement of the same restorations	Retrospective cohort study	German mixed public-private payer perspective	Extractions / Major complications (indirect restorations, endodontics, extractions) / Any complications (including minor and major)	until last visit or extraction	0.03	Bootstrapping, subgroup analysis	2020 / Euro	Repairs and replacements of partially defective restorations showed similarlong-term costs and cost-effectiveness
Katsura et al., 2021	2021	65	Japan	MDR removal before radiotherapy	Non-MDR removal, using MRI and a mouthpiece spacer	Cost-minimization analysis based on assumptions / survey data	Health care perspective	Cost of restoration	Not specified	No	Not reported	2018 / Yen	Non-MDR removal strategy (using spacer + MRI) is much cheaper
Liu, 2021	2021	66	China	ART sealant (glass ionomer, finger-press technique)	Resin-based fissure sealant	Cost-minimization analysis (Prospective interventional study)	Health care perspective	Incidence of dental caries	18 months	No	One-way sensitivity analysis (DSA), Probabilistic sensitivity analysis (PSA)	2019 / Chinese Yuan	ART sealant was less costly and equally effective compared to resin sealant
Lopes Martins et al., 2020	2020	67	Brazil	Photobiomodulation therapy (PBMT) + Preventive Oral Care Program (POCP)	POCP alone	Randomised controlled trial	Health care perspective	Prevention of severe oral mucositis (OM), Oral health-related quality of life (OHRQoL), measured by OHIP-14 and PROMS	3 months	No	One-way sensitivity analysis (DSA)	2018 / Brazilian Real converted to international dollars	PBMT is more cost-effective than POCP alone in preventing severe OM, worsening of the OHRQoL, and RT interruptions
Losenicka et al., 2021	2021	68	Czech Republic	Implant-supported single crown (ISC)	Three-unit fixed dental prosthesis (FDP)	Markov model	Patient's perspective	QAPY	30 years	0.03	Deterministic one-way sensitivity analysis	2020 / USD	ICUR negative showing ISC dominant; incremental costs and QALYs reported
Merchan et al., 2022	2022	69	Brazil	Rotary endodontic instrumentation and Reciprocating endodontic instrumentation	Manual endodontic instrumentation	pragmatic, practice-based economic evaluation	Health care perspective	Time taken for root canal instrumentation (minutes)	1 year	No	Not reported	2019 / Brazilian Real	reciprocating technique reduces clinical times and costs
Nantanee et al., 2023	2023	70	Thailand	Fluoride Varnish Application Program (FVAP) delivered during well-child visits	No fluoride varnish application (no visits)	Decision tree model	Provider and Patient perspective	Caries increment (dmft averted)	3-4 years	No	Probabilistic and deterministic sensitivity analysis	2018 / Thai Baht	1–3 fluoride varnish visits during well-child appointments are cost-effective and cost-saving in high-risk settings
Naved et al., 2024a	2024	71	USA	Pulpotomy	Root canal treatment	Markov model	Private-payer perspective	Retained tooth-years	Lifetime	0.03	Probabilistic sensitivity analysis (Monte Carlo simulation) / Deteministic sensitivity analysis	2020 / USD	ICER of 288.72 USD/tooth LY gained
Naved et al., 2024b	2024	72	USA	Endocrown restoration	Post-and-core retained complete crown	Markov model	Private-payer perspective	Retained tooth-years	5 years + lifetime	0.03	Probabilistic sensitivity analysis (Monte Carlo simulation) / Deteministic sensitivity analysis	2020 / USD	Complete crown became cost-effective at higher WTP thresholds (e.g., 98.6% at $1,250 for 5 years; 99.5% at $8,000 over lifetime)
Naved et al., 2023	2023	73	USA	Regenrative endodontics	Apexification	Markov model	Private-payer perspective	Retained tooth-years	Lifetime	0.03	Probabilistic sensitivity analysis (Monte Carlo simulation) / Deteministic sensitivity analysis	2020 / USD	Regenerative endodontics was more costly (USD $1,012 higher) and resulted in fewer retained tooth-years (15.48 years vs. 16.41 years)
Nguyen et al., 2023	2023	74	Australia	A 20% valoric tax on sugar-sweetened beverages (SSBs) in Australia	No intervention	Markov model	Societal and healthcare	DALY	10 years and lifetime	0.03	Probabilistic sensitivity analysis and scenario analysis	2020 / AUD	The 20% tax is dominant in the long and short term
Nogueira et al., 2021	2021	75	Brazil	Immediately loaded single-implant mandibular overdenture (SIMO)	Conventional complete denture (CCD)	Randomised controlled trial	Health care perspective	Oral health impact profile (OHIP-14), Patient satisfaction scores	1 year	No	Measures of variation reported	2021 / International dollars	I$48.20 per 1-point reduction (improvement) in OHIP-Edent score, I$12.56 per 1-point increase in patient satisfaction
Okubo et al., 2023	2023	76	Japan	Weekly professional and mechanical oral care by dental professionals (dentists and hygienists) in addition to daily care by caregivers.	Daily oral care only, such as toothbrushing and povidone-iodine swabbing provided by residents or caregivers	Markov model	Payer's perspective (social insurers and patients in Japan)	QALY	2 years	0.03	One-way and probabilistic sensitivity analyses (Monte Carlo)	2022 / Japanese Yen	ICER ¥4,079,313 (~US$33,994) per QALY; incremental cost ¥225,990; incremental QALYs 0.0554
Otake et al., 2024	2024	77	Japan	Custom disk method (milled dentures)	Conventional removable complete dentures	Retrospective study with patient level data	Health care perspective	General patient satisfaction (VAS score)	Short-term	No	Measures of variation reported	2020 / Japanese Yen	Custom disk method is cost-effective, providing better satisfaction at lower cost.
Pires et al., 2021	2021	78	Brazil	Glass fiber post (GFP) + composite resin (CR)	GFP + metal-ceramic crown (MC) / Cast metal post (CMP) + MC	Cost-minimization analysis nested in RCT	Brazilian Public Health System (PHS)	Tooth survival / Reintervention (repair, recementation, retreatment, extraction)	Average follow-up ~4.5	0.065	Non-parametric tests (Kruskal-Wallis + Dunn's test); survival analysis (Kaplan-Meier)	2018 / USD	GFP + CR is the most cost-minimizing option, despite higher minor repair rate (which are inexpensive)
Rodriguez et al., 2022	2022	79	Chile	Fluoride varnish (FV): Biannual application, oral exam, hygiene kit / Probiotic (PB): Lactobacillus rhamnosus SP1 added to school milk program	Do-nothing (natural history of caries progression)	Markov model / decision tree	Health care perspective	Caries-free child	4 years	0.03	Probabilistic and deterministic sensitivity analysis	2018 / Chilean Peso	PB is cost-saving and more effective than FV only when delivered via an existing milk program (SMP); In non-SMP settings, FV is more cost-effective than PB due to lower delivery costs
Sanghvi et al., 2022	2022	81	UK	Maintenance strategy (restoration of cFPMs)	Extraction strategy (with spontaneous or orthodontic space closure or prosthetic replacement)	Markov model	Health care perspective	Quality-adjusted tooth years (QATYs)	Lifetime (~62 yrs)	0.035	One-way sensitivity analysis	2019 / GBP	Retention of one cFPM extracted under local anaesthesia: ICER = £99/QATY / Retention of four cFPMs extracted under GA: ICER = £34/QATY
Santos et al., 2024	2024	82	Brazil	10% Carbamide Peroxide (CP10) for at-home supervised bleaching	BCD (Blue Covarine Dentifrice) / HPD (Hydrogen Peroxide Dentifrice, 0.75–2.8%) / CD (Conventional Dentifrice, Negative Control)	Decision tree model	Patient's perspective	Tooth color change measured using CIELAB color system	1 year	0.05	Probabilistic sensitivity analysis (Monte Carlo simulation)	2021-2022 / USD	ICERs calculated; incremental costs and effectiveness ordered
Savolainen et al., 2023	2023	80	Sweden	Partial caries removal (PCR)	Stepwise caries removal (SW)	Decision tree model	Health care perspective	Success’ (i.e. no further treatment needed)	1 year	No	One-way sensitivity analysis	2021 / Euro	PCR: €187.63; SW: €414.35; PCR is more cost-effective under nearly all assumption
Savolainen et al., 2025	2025	83	Sweden	Root Canal Treatment + Post and Core (RCT + PC)	Extraction and Implant-Supported Single Crown (ISSC)	Decision tree model	Dental care provider perspective	Tooth or implant survival at 1 year and 5 years	1 year and 5 years	No	One-way sensitivity analysis (threshold analysis)	2024 / Swedish Krona	RCT + PC expected cost: 17,400 SEK (Decision tree I), 19,500 SEK (Decision tree II); ISSC expected cost: 18,800 SEK; RCT + PC is more cost-effective if survival probability ≥83–93% (threshold probability)
Schwendicke et al., 2021	2021	84	Germany	AI-assisted bitewing radiograph analysis	Conventional radiographic assessment by dentists	Markov model	Mixed-payers’ perspective within German healthcare system	Tooth retention years	Lifetime	0.03	Probabilistic sensitivity analysis and deterministic sensitivity analysis	2020 / Euro	–13.9 €/year (AI saved money and retained teeth longer vs. control)
Schwendicke et al., 2021b	2021	85	Germany	Glass hybrid (GH) restorations	Resin composite (CO) restorations	Markov model	Mixed-payers’ perspective within German healthcare system	Tooth retention years	Lifetime	0.03	Probabilistic sensitivity analysis and deterministic sensitivity analysis	2018 / Euro	ICER: €158 per additional year of tooth retention for CO
Schwendicke et al., 2022	2022	86	Germany	AI-assisted radiographic detection	Conventional dentist-only radiographic detection	Markov model	Mixed-payers’ perspective within German healthcare system	Tooth retention years	Lifetime	0.03	Probabilistic sensitivity analysis and deterministic sensitivity analysis	2022 / Euro	AI more effective (62.8 vs 60.4 years retained), less costly (€378 vs €419). Incremental cost savings and gain in tooth retention
Schwendicke et al., 2022b	2022	87	Germany	Caries detection using AI-assisted software (dentalXrai Pro 1.0.4)	Standard radiographic caries detection without AI support	Markov model	Mixed-payers’ perspective within German healthcare system	Tooth retention years	Lifetime	0.03	Probabilistic sensitivity analysis and deterministic sensitivity analysis	2021 / Euro	No overall cost-effectiveness advantage was found for AI under current clinical usage
Schwendicke et al., 2023	2023	88	Germany	School-based screening using NILT to detect early proximal caries	Standard of care — visual-tactile inspection only.	Markov model	Mixed-payers’ perspective within German healthcare system	Tooth retention years	Lifetime	0.03	Probabilistic sensitivity analysis and deterministic sensitivity analysis	2020 / Euro	NILT-based screening was slightly more effective and less costly than standard care
Sharda et al., 2025	2025	89	India	School-based supervised toothbrushing program	No intervention	Markov model	Abridged societal (health system costs + out-of-pocket payments)	Caries incidence averted, QALY	Lifetime	0.03	Probabilistic sensitivity analysis and deterministic sensitivity analysis	2022 / Indian Rupee (converted to USD)	The STB program is a cost-saving and cost-effective intervention in India under current treatment-seeking behavior
Sorbal et al., 2022	2022	90	Brazil	Photobiomodulation (PBM) therapy	Topical clobetasol propionate 0.05%	Randomised controlled trial	Health care perspective	OHIP-14 total score (OHIP-14-T)	1 year	No	Measures of variation reported	2020 / USD	PBM is as effective as corticosteroids in improving quality of life, its higher cost results in lower cost-effectiveness
Souto et al., 2021	2021	91	Brazil	Smoking cessation therapy	No smoking cessation therapy	Markov model	Health care perspective	QALY, tooth loss	30 years	0.05	Probabilistic sensitivity analysis and deterministic sensitivity analysis	2021 / USD	SCT is dominant (less costly and more effective)
Tan et al., 2025	2025	92	Singapore	Twice yearly 38% silver diamine fluoride (SDF) treatment	Twice yearly 5% sodium fluoride (NaF) varnish treatment / Direct restorations chairside / Direct restoration under general anesthesia	Decision tree	Health care perspective	Carious teeth becoming caries controlled / Tooth loss avoided	1 year	No	Probabilistic sensitivity analysis and deterministic sensitivity analysis	2019 / SGD	SDF was 100% cost-effective for extraction avoidance in high-caries activity children at SGD 30 WTP
Tang et al., 2024	2024	93	China	Fluoride varnish (FV) applied every six months + oral health education, toothbrush, and toothpaste	Oral health education alone (with toothbrush and toothpaste, no FV)	Decision tree	Societal perspective	Prevalence of dental caries and DMFT index	3 years	0.03	Probabilistic sensitivity analysis and deterministic sensitivity analysis	2021 / USD	ICER: 25.36 USD per caries prevented
Tannous et al., 2021	2021	94	Australia	Midwives provide oral health education, risk assessment using the Maternal Oral Screening (MOS) tool	Referral to usual dental services (private/public if eligible)	Decision tree	Health care perspective	DALY	3 months to 4 years	0.05	Deterministic Sensitivity Analysis	2019 / AUD	Compared with current practice, midwives only intervention meets the Australian threshold (A$50,000) of being cost-effective
Tekpınar & Yiğit, 2024	2024	95	Turkey	Implant-supported single crown (ISC)	Tooth-supported fixed dental prosthesis (FDP)	Markov model	Societal perspective	QAPY	20 years	0.05	Probabilistic sensitivity analysis and deterministic sensitivity analysis	2021 / USD	ICER: $1,333 per QAPY gained (ISC vs. FDP)
Tonmukayakul et al., 2021	2021	96	Australia	Atraumatic Restorative Treatment/Hall Technique (ART/HT)	Dental General Anaesthesia (DGA)	Microsimulation	Health care perspective	Percentage of successfully managed cases	1 year	No	Probabilistic sensitivity analysis and deterministic sensitivity analysis	2020 / AUD	The ART/HT approach is non-inferior to DGA for managing early childhood caries, and is less costly
Tonmukayakul et al., 2025	2025	97	Australia	Atraumatic Restorative Treatment/Hall Technique (ART/HT) in indigenous children	Usual dental care (including public dental services, Royal Flying Doctor Service, or volunteer services)	Decision tree	Health care perspective	Change in decayed, missing, and filled teeth (dmft)	1 year	No	Probabilistic sensitivity analysis and deterministic sensitivity analysis	2021 / AUD	ICER of $118.50 and $181.84 per dmft prevented
Victory et al., 2022	2022	33	UK	Dental RECUR Brief Negotiated Interview for Oral Health (DR-BNI)	Placebo-controlled intervention (usual care)	Decision tree	UK National Health Service (NHS) perspective	QALY	2 years	0.035	Determistics SA, Probabilistic SA, CEAFC, CERAC	2019 / GBP	RECUR is dominant
Zang et al., 2023	2023	98	China	nonsurgical root canal treatment (NSRCT)	Single-tooth implant (STI)	Retrospective chort study	Societal perspective	Success rate	5 years	0.05	Deterministic Sensitivity Analysis	2020 / Chinese Yuan	NSRCT is likely more cost-effective than STI over a 5-year period in the studied population
Zhu et al., 2024	2024	99	China	Regular application of 5% sodium fluoride varnish	No preventive intervention	Markov model	Health care perspective	Root caries-free tooth years	20 years	0.05	Probabilistic sensitivity analysis and deterministic sensitivity analysis	2022 / Chinese Yuan	Regular 5% fluoride varnish treatment is cost-effective for preventing root caries in elderly
Zhurakivska et al., 2022	2022	100	Italy	Use of antibiotic prophylaxis at the time of dental implant placement	No antibiotic prophylaxis during implant placement	Decision tree	Patient's perspective	General Oral Health Assessment Index (GOHAI)	1 year	No	Probabilistic sensitivity analysis and deterministic sensitivity analysis	2021 / Euro	Antibiotic prophylaxis duing implant placement is cost-effective
Zhurakivska et al., 2023	2023	101	Italy	Fixed Denture on 4 implants (FD)	Conventional Denture (CD) / Overdenture retained by 2 implants (OD-2) / Overdenture retained by bar on 2 implants (ODbar) / Overdenture retained by 4 mini-implants (ODmini)	Decision tree	Patient's perspective	Normalised utility points (scale 0–1) based on oral health-related quality of life	Short-term (1 yr), Medium-term (≥3 yrs)	3.5% for Medium-Term	Probabilistic sensitivity analysis and deterministic sensitivity analysis	2018 / Euro	Overdentures retained by a bar on two implants (ODbar) were the most cost-effective treatment option
