# Supplementary material for: Handling uncertainty in cost-effectiveness analysis in dental medicine: a systematic review with a focus on affordability and risk-aversion
Source: Cost Eff Resour Alloc. 2025 Jun 19;23:32. doi: 10.1186/s12962-025-00641-9 (PMC12180185; doi:10.1186/s12962-025-00641-9)
Supplement: Supplementary file 4 — Supplementary Material 4 [file 12962_2025_641_MOESM4_ESM.xlsx]

## Sheet: Manuscript Information
Table S2
CHEERS 2022 Checklist Results
Title:	Handling uncertainty in cost-effectiveness analyses in dental medicine: a systematic review with a focus on affordability and risk-aversion
Journal:	Cost Effectiveness and Resource Allocation
Authors:	*P Sendi (1,2)
	M Walterscheidt (1)
	M Bornstein (1)
Affiliations:	1 Clinic for Oral Health & Medicine, Basel University Dental Center, Mattenstrasse 40, 4058 Basel, Switzerland
	2 Division of Clinical Epidemiology, Basel University Hospital, Totengässlein 3, 4051 Basel, Switzerland
*Corresponding Author:	Pedram Sendi, MD, DDS, PhD
	Division of Clinical Epidemiology, Basel University Hospital, Totengässlein 3, 4051 Basel, Switzerland
	pedram.sendi@unibas.ch

## Sheet: CHEERS_Checklist
	CHEERS 2022 Checklist
				Section/Item
	First Author	Year	Reference	1. Economic Evaluation clearly stated in Title	2.Structured Abstract	3.Introduction Provides Context	4. Health economic analysis plan	5. Study Population described	6. Setting and Location	7. Comparators described	8 Study Perspective stated	9. Time Horizon	10. Discount Rate	11. Selection of Outcomes	12. Measurement of Outcomes	13. Valuation of Outcomes	14. Measurement and valuation of resources and costs	15. Currency, price and conversion	16. Rationale and description of model	17. Analytics and assumptions	18. Characterizing heterogeneity	19. Characterizing distributional effects	20. Characterizing uncertainty	21. Approach to engagement with patients and others affected by the study	22. Study parameters	23. Summary of main results	24. Effect of uncertainty	25. Effect of engangement of patients and others affected by the study	26. Disucssion including study findings, limitations, generalizability and current knowledge	27. Source of funding	28. Conflicts of interest			Reporting Compliance
	Ahn et al.	2022	46	Y	Y	Y	N	Y	Y	Y	Y	Y	N	Y	Y	Y	Y	N	NA	Y	Y	N	P	N	Y	Y	P	N	Y	Y	Y	20	27	0.740741		2017
	Anopa et al.	2023	47	Y	Y	Y	Y	y	y	Y	y	y	y	y	y	y	Y	Y	NA	Y	N	N	y	N	Y	Y	Y	N	Y	Y	Y	23	27	0.851852		2014
	Björksved et al.	2021	48	Y	Y	Y	N	Y	Y	Y	Y	Y	y	Y	Y	N	Y	Y	NA	Y	N	N	y	N	Y	Y	Y	N	Y	Y	Y	21	27	0.777778		2017
	Boachie et al.	2023	49	Y	Y	Y	N	Y	Y	Y	Y	Y	Y	Y	P	p	Y	Y	Y	P	N	N	Y	N	Y	Y	Y	N	Y	Y	Y	21.5	28	0.767857		2011
	Martins et al.	2023	50	Y	Y	Y	N	Y	Y	Y	Y	Y	Y	Y	Y	Y	Y	Y	Y	Y	N	N	Y	N	Y	Y	Y	N	Y	Y	Y	23	28	0.821429		2000
	Cronin et al.	2021	51	Y	Y	y	N	Y	Y	Y	Y	Y	Y	Y	Y	Y	Y	Y	Y	Y	N	N	Y	N	Y	Y	Y	N	Y	Y	Y	23	28	0.821429		2000
	Davidson et al.	2022	52	Y	Y	Y	N	Y	Y	Y	Y	Y	Y	Y	Y	Y	Y	Y	Y	Y	N	N	Y	N	Y	Y	Y	N	Y	Y	Y	23	28	0.821429		1999
	Da Costa Rosa et al.	2024	53	Y	Y	Y	P	Y	Y	Y	Y	Y	Y	Y	Y	Y	Y	Y	Y	Y	N	N	Y	N	Y	Y	Y	N	Y	Y	Y	23.5	28	0.839286		2006
	Da Silva et al.	2025	54	Y	Y	Y	N	Y	Y	Y	Y	Y	Y	Y	Y	Y	Y	Y	Y	Y	N	N	Y	N	Y	Y	Y	N	Y	Y	Y	23	28	0.821429		2016
	Effenberger et al.	2022	55	Y	Y	Y	P	Y	Y	Y	Y	Y	Y	Y	Y	P	Y	Y	NA	Y	P	N	Y	N	Y	Y	Y	N	Y	Y	Y	22.5	27	0.833333
	Egli et al.	2022	56	Y	Y	Y	Y	Y	Y	Y	Y	Y	Y	Y	Y	Y	Y	Y	Y	Y	P	N	Y	N	Y	Y	Y	N	Y	Y	Y	24.5	28	0.875
	Fueki et al.	2021	57	Y	Y	Y	Y	Y	Y	Y	Y	Y	NA	Y	Y	Y	Y	Y	NA	Y	Y	N	Y	N	Y	Y	Y	N	Y	Y	Y	23	26	0.884615
	Halasa-Rappel et al.	2021	58	Y	Y	Y	P	Y	Y	Y	Y	Y	Y	Y	Y	Y	Y	Y	NA	Y	P	N	Y	N	Y	Y	Y	N	Y	Y	Y	23	27	0.851852
	Hansson ez al.	2024	59	Y	Y	Y	N	Y	Y	Y	Y	Y	NA	Y	Y	P	Y	Y	NA	Y	Y	N	Y	N	Y	Y	Y	N	Y	Y	Y	21.5	26	0.826923
	Herdmann et al.	2022	60	Y	Y	Y	N	P	Y	Y	Y	Y	NA	Y	Y	Y	Y	Y	Y	Y	N	N	Y	N	Y	Y	Y	N	Y	Y	Y	21.5	27	0.796296
	Janusz et al.	2023	61	Y	Y	Y	N	Y	Y	Y	Y	Y	Y	Y	Y	Y	Y	Y	Y	Y	P	P	Y	N	Y	Y	Y	N	Y	Y	Y	24	28	0.857143
	Jevdjevic et al.	2021	62	Y	Y	Y	N	Y	Y	Y	Y	Y	Y	Y	Y	Y	Y	Y	Y	Y	P	P	Y	N	Y	Y	Y	N	Y	Y	Y	24	28	0.857143
	Kachapila et al.	2021	63	Y	Y	Y	N	Y	Y	Y	Y	Y	NA	Y	Y	N	Y	Y	Y	Y	P	N	Y	N	Y	Y	Y	N	Y	Y	Y	21.5	27	0.796296
	Kanzow et al.	2021	64	Y	Y	Y	N	P	Y	Y	Y	Y	Y	Y	Y	P	Y	P	NA	Y	Y	N	P	N	P	Y	P	N	Y	Y	Y	20	27	0.740741
	Katzura et al.	2021	65	Y	P	Y	N	P	Y	Y	Y	N	N	P	N	Y	P	N	N	P	N	N	N	N	P	P	N	N	P	Y	Y	12	28	0.428571
	Liu et al.	2021	66	Y	P	Y	N	Y	Y	Y	P	Y	NA	Y	Y	NA	Y	Y	NA	Y	N	N	Y	N	Y	Y	Y	N	Y	Y	Y	19	25	0.76
	Lopes Martins et al.	2021	67	Y	Y	Y	P	Y	Y	Y	Y	Y	NA	Y	Y	Y	Y	Y	NA	Y	N	N	Y	N	Y	Y	Y	N	Y	Y	Y	21.5	26	0.826923
	Losenicka et al.	2021	68	Y	Y	Y	N	Y	Y	Y	Y	Y	Y	Y	Y	Y	Y	Y	Y	Y	N	N	Y	N	Y	Y	Y	Y	Y	Y	Y	24	28	0.857143
	Merchan et al.	2022	69	Y	Y	Y	N	Y	Y	Y	Y	Y	NA	Y	Y	N	Y	Y	P	Y	NA	NA	P	Y	Y	Y	P	N	P	Y	Y	20	25	0.8		2002
	Nantanee et al.	2023	70	Y	Y	Y	N	Y	Y	Y	Y	P	N	Y	Y	Y	Y	Y	Y	Y	P	N	Y	N	Y	Y	Y	N	Y	Y	Y	22	28	0.785714		2010
	Naved et al.	2024	71	Y	Y	Y	N	Y	Y	Y	Y	Y	Y	Y	Y	P	Y	Y	Y	Y	N	N	Y	N	Y	Y	Y	N	Y	Y	Y	22.5	28	0.803571		2015
	Naved et al.	2024	72	Y	Y	Y	N	Y	Y	Y	Y	Y	Y	Y	Y	P	Y	Y	Y	Y	N	N	Y	N	Y	Y	Y	N	Y	Y	Y	22.5	28	0.803571		2015
	Naved et al.	2023	73	Y	Y	Y	N	Y	Y	Y	Y	Y	Y	Y	Y	P	Y	Y	Y	Y	N	N	Y	N	Y	Y	Y	N	Y	Y	Y	22.5	28	0.803571		2017
	Nguyen et al.	2023	74	Y	Y	Y	N	Y	Y	Y	Y	Y	Y	Y	Y	Y	Y	Y	Y	Y	P	P	Y	N	Y	Y	Y	N	Y	Y	Y	24	28	0.857143		2014
	Nogueira et al.	2023	75	Y	Y	Y	N	Y	Y	Y	Y	Y	NA	Y	Y	Y	Y	Y	NA	Y	P	Y	P	N	Y	Y	P	N	Y	Y	Y	21.5	26	0.826923		2018
	Okubo et al.	2023	76	Y	Y	Y	N	Y	Y	Y	Y	Y	Y	Y	Y	Y	Y	Y	Y	Y	N	N	Y	N	Y	Y	Y	N	Y	Y	Y	23	28	0.821429		2007
	Otake et al.	2022	77	Y	Y	Y	N	Y	Y	Y	Y	P	NA	Y	Y	Y	Y	Y	NA	Y	N	N	P	N	Y	Y	P	N	Y	Y	Y	19.5	26	0.75		2001
	Pires et al.	2021	78	Y	Y	Y	N	Y	Y	Y	Y	Y	Y	Y	Y	P	Y	Y	NA	Y	P	N	Y	N	Y	Y	Y	N	Y	Y	Y	22	27	0.814815		2002
	Rodriguez et al.	2022	79	Y	Y	Y	N	Y	Y	Y	Y	Y	Y	Y	Y	NA	Y	Y	NA	Y	P	N	Y	N	Y	Y	Y	N	Y	Y	Y	21.5	26	0.826923		2009
	Savolainen et al.	2023	80	Y	Y	Y	N	Y	Y	Y	Y	Y	NA	Y	Y	N	Y	Y	Y	Y	N	N	Y	N	Y	Y	Y	N	Y	Y	Y	21	27	0.777778		2006
	Sanghvi et al.	2023	81	Y	Y	Y	N	Y	Y	Y	Y	Y	Y	Y	Y	Y	Y	Y	Y	Y	N	N	Y	N	Y	Y	Y	N	Y	Y	Y	23	28	0.821429		2008
	Santos et al.	2024	82	Y	Y	Y	N	P	P	Y	Y	Y	Y	Y	Y	Y	Y	Y	P	Y	N	N	Y	N	Y	Y	Y	N	Y	Y	Y	21.5	28	0.767857		2015
	Savolainen et al.	2025	83	Y	Y	Y	N	P	Y	Y	Y	Y	N	Y	Y	Y	Y	Y	Y	Y	N	N	Y	N	Y	Y	Y	N	Y	Y	Y	21.5	28	0.767857		2019
	Schwendicke et al.	2021	84	Y	Y	Y	N	Y	Y	Y	Y	Y	Y	Y	Y	Y	Y	Y	Y	Y	P	N	Y	N	Y	Y	Y	N	Y	Y	Y	23.5	28	0.839286		2019
	Schwendicke et al.	2021	85	Y	Y	Y	N	Y	Y	Y	Y	Y	Y	Y	Y	Y	Y	Y	Y	Y	N	N	Y	N	Y	Y	Y	N	Y	Y	Y	23	28	0.821429		2019
	Schwendicke et al.	2022	86	Y	Y	Y	N	Y	Y	Y	Y	Y	Y	Y	Y	Y	Y	Y	Y	Y	N	N	Y	N	Y	Y	Y	N	Y	Y	Y	23	28	0.821429		2017
	Schwendicke et al.	2022	87	Y	Y	Y	N	Y	Y	Y	Y	Y	Y	Y	Y	Y	Y	Y	Y	Y	N	N	Y	N	Y	Y	Y	N	Y	Y	Y	23	28	0.821429		2019
	Schwendicke et al.	2023	88	Y	Y	Y	N	Y	Y	Y	Y	Y	Y	Y	Y	Y	Y	Y	Y	Y	N	N	Y	N	Y	Y	Y	N	Y	Y	Y	23	28	0.821429		2013
	Sharda et al.	2025	89	Y	Y	Y	N	Y	Y	Y	Y	Y	Y	Y	Y	Y	Y	Y	Y	Y	N	N	Y	N	Y	Y	Y	N	Y	Y	Y	23	28	0.821429		2017
	Sobral et al.	2022	90	Y	Y	Y	N	Y	Y	Y	Y	P	NA	Y	Y	Y	Y	Y	NA	Y	N	N	P	Y	P	Y	N	N	Y	Y	Y	19.5	26	0.75		2012
	Souto et al.	2021	91	Y	Y	Y	N	Y	Y	Y	Y	Y	Y	Y	Y	Y	Y	Y	Y	Y	N	N	Y	N	Y	Y	Y	N	Y	Y	Y	23	28	0.821429		2017
	Tan et al.	2025	92	Y	Y	Y	N	Y	Y	Y	Y	Y	NA	Y	Y	Y	Y	Y	Y	Y	Y	N	Y	N	Y	Y	Y	N	Y	Y	Y	23	27	0.851852		2020
	Tang et al.	2024	93	Y	Y	Y	N	Y	Y	Y	Y	Y	Y	Y	Y	Y	Y	Y	Y	Y	N	N	Y	N	Y	Y	Y	N	Y	Y	Y	23	28	0.821429
	Tannous et al.	2021	94	Y	Y	Y	N	Y	Y	Y	Y	Y	Y	Y	Y	Y	Y	Y	Y	Y	N	N	Y	P	Y	Y	Y	N	Y	Y	Y	23.5	28	0.839286
	Tekpmar et al.	2024	95	Y	Y	Y	N	Y	Y	Y	Y	Y	Y	Y	Y	Y	Y	Y	Y	Y	N	N	Y	N	Y	Y	Y	N	Y	Y	Y	23	28	0.821429
	Tommukayakul	2021	96	Y	Y	Y	N	Y	Y	Y	Y	Y	NA	Y	Y	Y	Y	Y	Y	Y	N	N	Y	P	Y	Y	Y	N	Y	Y	Y	22.5	27	0.833333
	Tommukayakul	2025	97	Y	Y	Y	N	Y	Y	Y	Y	Y	NA	Y	Y	Y	Y	Y	Y	Y	N	N	Y	Y	Y	Y	Y	Y	Y	Y	Y	24	27	0.888889
	Victory et al.	2022	33	Y	Y	Y	N	Y	Y	Y	Y	Y	Y	Y	Y	Y	Y	Y	Y	Y	N	N	Y	P	Y	Y	Y	N	Y	Y	Y	23.5	28	0.839286
	Zang et al.	2023	98	Y	Y	Y	N	Y	Y	Y	Y	Y	Y	Y	Y	Y	Y	Y	NA	Y	N	N	Y	N	Y	Y	Y	N	Y	Y	Y	22	27	0.814815		2019
	Zhu et al.	2024	99	Y	Y	Y	N	Y	Y	Y	Y	Y	Y	Y	Y	Y	Y	Y	Y	Y	N	N	Y	N	Y	Y	Y	N	Y	Y	Y	23	28	0.821429		2021
	Zhurakivska	2022	100	Y	Y	Y	N	Y	Y	Y	Y	Y	NA	Y	Y	Y	Y	Y	Y	Y	N	N	Y	N	Y	Y	Y	N	Y	Y	Y	22	27	0.814815		2021
	Zhurakivska	2023	101	Y	Y	Y	N	Y	Y	Y	Y	Y	Y	Y	Y	Y	Y	Y	Y	Y	N	N	Y	N	Y	Y	Y	N	Y	Y	Y	23	28	0.821429		2021
	Missed items when expected			0	1	0	52	2.5	0.5	0	0.5	2.5	4	0.5	1.5	8	0.5	2.5	2	1	45	53.5	4	52.5	1.5	0.5	4.5	55	1	0	0			0.809994
				0	0.0175439	0	0.912281	0.0438596	0.00877193	0	0.00877193	0.0438596	0.0952381	0.00877193	0.0263158	0.145455	0.00877193	0.0438596	0.0487805	0.0175439	0.803571	0.955357	0.0701754	0.921053	0.0263158	0.00877193	0.0789474	0.964912	0.0175439	0	0
	Total NA per item			0	0	0	0	0	0	0	0	0	15	0	0	2	0	0	16	0	1	1	0	0	0	0	0	0	0	0	0
	Total Y per item			57	56	57	5	54.5	56.5	57	56.5	54.5	38	56.5	55.5	47	56.5	54.5	39	56	11	2.5	53	4.5	55.5	56.5	52.5	2	56	57	57
	Compliance Ratio			1	0.982456	1	0.0877193	0.95614	0.991228	1	0.991228	0.95614	0.904762	0.991228	0.973684	0.854545	0.991228	0.95614	0.95122	0.982456	0.196429	0.0446429	0.929825	0.0789474	0.973684	0.991228	0.921053	0.0350877	0.982456	1	1
